# Supplementary material for: Conductive Plastics from Al Platelets in a PBT-PET Polyester Blend Having Co-Continuous Morphology
Source: Polymers (Basel). 2022 Mar 9;14(6):1092. doi: 10.3390/polym14061092 (PMC8951038; doi:10.3390/polym14061092)
Supplement: Supplementary file 1 [file polymers-14-01092-s001.zip]

Archive with 1 entries (1 files):
- polymers-1545972-supplementary.pdf
